# Supplementary material for: MXene/Carbon Dots Nanozyme Composites for Glutathione Detection and Tumor Therapy
Source: Nanomaterials (Basel). 2024 Jun 25;14(13):1090. doi: 10.3390/nano14131090 (PMC11243324; doi:10.3390/nano14131090)
Supplement: Supplementary file 1 [file nanomaterials-14-01090-s001.zip]

Archive with 1 entries (1 files):
- nanomaterials-3025778-supplementary.pdf
